# Supplementary material for: PTHrP Modulates the Proliferation and Osteogenic Differentiation of Craniofacial Fibrous Dysplasia-Derived BMSCs
Source: Int J Mol Sci. 2023 Apr 20;24(8):7616. doi: 10.3390/ijms24087616 (PMC10146947; doi:10.3390/ijms24087616)
Supplement: Supplementary file 1 [file ijms-24-07616-s001.zip]

Archive with 2 entries (2 files):
- ijms-2348694-supplementary.pdf
- Supplementary figures.pdf
